# Supplementary material for: Label free, capillary-scale blood flow mapping in vivo reveals that low-intensity focused ultrasound evokes persistent dilation in cortical microvasculature
Source: Commun Biol. 2025 Jan 6;8:12. doi: 10.1038/s42003-024-07356-2 (PMC11704147; doi:10.1038/s42003-024-07356-2)
Supplement: Supplementary file 3 — Supplementary Data 1 [file 42003_2024_7356_MOESM3_ESM.xlsx]

## Sheet: All_vessels
All vessel diameters
5.012
5.041
5.04667
5.048
5.049
5.067
5.072
5.076
5.078
5.08
5.097
5.1
5.104
5.115
5.122
5.129
5.149
5.156
5.172
5.179
5.182
5.214
5.221
5.223
5.242
5.25
5.275
5.284
5.317
5.319
5.336
5.339
5.34167
5.352
5.353
5.35333
5.35333
5.373
5.377
5.39
5.392
5.415
5.417
5.433
5.441
5.447
5.449
5.454
5.459
5.481
5.48667
5.491
5.492
5.512
5.518
5.52333
5.528
5.536
5.53833
5.539
5.546
5.55167
5.555
5.564
5.573
5.584
5.588
5.588
5.589
5.598
5.612
5.62
5.624
5.628
5.644
5.654
5.656
5.661
5.666
5.667
5.675
5.682
5.698
5.705
5.71333
5.731
5.742
5.745
5.749
5.756
5.763
5.771
5.775
5.778
5.78
5.78
5.781
5.799
5.806
5.808
5.809
5.812
5.819
5.826
5.828
5.831
5.835
5.846
5.858
5.859
5.868
5.868
5.881
5.887
5.893
5.898
5.901
5.905
5.911
5.917
5.933
5.934
5.952
5.963
5.974
5.979
5.99
5.995
5.995
5.997
5.999
6
6.004
6.005
6.008
6.016
6.019
6.02
6.033
6.039
6.06
6.062
6.069
6.07
6.074
6.077
6.078
6.092
6.093
6.11
6.111
6.111
6.121
6.159
6.165
6.171
6.186
6.19667
6.199
6.201
6.209
6.215
6.219
6.219
6.221
6.225
6.228
6.231
6.253
6.258
6.258
6.263
6.265
6.269
6.276
6.286
6.316
6.317
6.333
6.349
6.351
6.35167
6.354
6.356
6.366
6.374
6.379
6.382
6.389
6.4
6.404
6.42
6.428
6.43
6.431
6.444
6.444
6.459
6.478
6.499
6.507
6.507
6.512
6.522
6.531
6.544
6.545
6.555
6.572
6.596
6.597
6.597
6.629
6.63
6.64
6.641
6.644
6.655
6.656
6.663
6.673
6.683
6.695
6.699
6.719
6.72
6.733
6.748
6.75
6.751
6.763
6.787
6.802
6.811
6.821
6.829
6.829
6.848
6.857
6.863
6.866
6.889
6.895
6.901
6.905
6.912
6.915
6.92
6.92333
6.928
6.943
6.954
6.963
6.972
6.976
6.981
6.993
6.995
7.023
7.024
7.028
7.032
7.033
7.036
7.053
7.063
7.064
7.066
7.07
7.085
7.093
7.10167
7.102
7.118
7.121
7.132
7.137
7.137
7.157
7.16
7.16
7.165
7.168
7.18
7.22
7.266
7.291
7.30667
7.307
7.313
7.324
7.327
7.331
7.335
7.343
7.383
7.386
7.394
7.398
7.411
7.432
7.446
7.447
7.45
7.472
7.498
7.505
7.517
7.526
7.531
7.546
7.55
7.553
7.56
7.599
7.644
7.664
7.681
7.696
7.708
7.752
7.756
7.828
7.846
7.893
7.898
7.911
7.919
7.924
7.925
7.937
7.938
7.97
8.015
8.025
8.03
8.03
8.035
8.101
8.109
8.169
8.18
8.252
8.258
8.27833
8.303
8.307
8.426
8.457
8.48
8.495
8.498
8.50833
8.534
8.539
8.556
8.584
8.633
8.681
8.761
8.861
8.904
8.936
8.937
8.95
8.953
9.03167
9.032
9.051
9.052
9.06833
9.077
9.11167
9.144
9.146
9.169
9.262
9.282
9.284
9.293
9.474
9.5
9.502
9.572
9.574
9.957
10.023
10.06
10.115
10.231
10.266
10.266
10.3
10.305
10.37
10.371
10.474
10.63
10.663
10.708
10.745
10.747
10.975
10.98
11.084
11.144
11.23
11.339
11.358
11.372
11.462
11.713
11.785
11.923
11.99
12.03
12.145
12.241
12.381
12.714
13.024
13.298
13.426
15.06
15.09
15.1
15.2
15.21
15.26
15.28
15.28
15.3
15.32
15.37
15.44
15.44
15.46
15.59
15.6
15.64
15.68
15.72
15.74
15.77
15.78
15.78
15.78
15.82
15.92
15.97
15.99
16.01
16.02
16.06
16.1
16.18
16.21
16.22
16.23
16.25
16.33
16.34
16.35
16.37
16.51
16.51
16.6
16.63
16.63
16.73
16.74
16.78
16.79
16.84
16.86
16.88
16.91
16.92
16.99
17.01
17.08
17.1
17.13
17.13
17.16
17.18
17.18
17.22
17.26
17.26
17.28
17.29
17.3
17.34
17.34
17.35
17.43
17.44
17.45
17.48
17.51
17.52
17.55
17.59
17.61
17.62
17.63
17.64
17.66
17.7
17.72
17.8
17.81
17.85
17.87
17.89
17.93
17.95
17.96
18.01
18.02
18.05
18.05
18.09
18.09
18.09
18.1
18.14
18.17
18.28
18.29
18.32
18.38
18.38
18.42
18.46
18.55
18.65
18.67
18.72
18.72
18.76
18.79
18.8
18.8
18.81
18.82
18.85
18.87
18.87
18.88
18.89
18.92
18.92
18.95
18.97
18.99
19.06
19.18
19.18
19.21
19.23
19.26
19.3
19.33
19.39
19.41
19.43
19.45
19.48
19.51
19.55
19.56
19.65
19.68
19.7
19.73
19.76
19.78
19.8
19.86
19.87
19.88
19.9
19.96
19.96
20
20
20.03
20.09
20.23
20.27
20.31
20.35
20.36
20.39
20.51
20.52
20.55
20.57
20.57
20.61
20.64
20.7
20.79
20.81
20.86
20.87
20.9
20.92
21.08
21.08
21.14
21.17
21.2
21.21
21.33
21.39
21.42
21.47
21.51
21.64
21.64
21.64
21.72
21.73
21.76
21.89
21.99
21.99
22.04
22.05
22.06
22.11
22.12
22.18
22.18
22.21
22.21
22.22
22.25
22.26
22.35
22.38
22.4
22.41
22.42
22.43
22.44
22.46
22.46
22.53
22.59
22.61
22.72
22.74
22.75
22.82
22.87
22.88
22.91
22.93
22.94
22.96
22.98
23.01
23.04
23.06
23.08
23.09
23.18
23.29
23.34
23.35
23.38
23.39
23.39
23.5
23.57
23.71
23.86
23.89
23.89
23.89
23.94
23.96
24.1
24.1
24.15
24.22
24.22
24.24
24.25
24.28
24.32
24.35
24.35
24.44
24.63
24.66
24.7
24.82
24.87
24.97
25.09
25.1
25.11
25.17
25.24
25.27
25.35
25.42
25.47
25.54
25.63
25.64
25.64
25.76
25.77
25.83
25.86
25.87
26
26.03
26.18
26.37
26.45
26.46
26.48
26.57
26.58
26.59
26.62
26.63
26.65
26.71
26.77
26.99
27.28
27.28
27.32
27.33
27.38
27.42
27.44
27.44
27.49
27.56
27.57
27.58
27.71
27.79
27.84
27.85
27.9
27.91
28.08
28.17
28.2
28.3
28.33
28.4
28.95
28.97
28.99
29.13
29.13
29.14
29.19
29.21
29.28
29.3
29.52
29.64
29.67
29.75
29.82
29.85
29.88
29.89
29.89
29.92
30
30.02
30.14
30.16
30.43
30.44
30.67
30.67
30.68
30.69
30.69
30.73
30.75
30.8
30.86
31.08
31.17
31.36
31.39
31.4
32.1
32.14
32.25
32.25
32.43
32.47
32.52
32.57
32.59
32.62
32.63
32.7
32.74
32.74
32.85
32.95
32.99
33.13
33.16
33.34
33.34
33.47
33.48
33.59
33.6
33.64
34.12
34.2
34.36
34.57
34.8
34.85
35.15
35.15
35.22
35.22
35.27
35.29
35.4
35.43
35.97
36.08
36.61
36.94
37.04
37.15
37.45
37.6
37.86
38.05
38.13
38.41
38.5
38.63
38.71
38.9
38.97
38.98
39.06
39.21
39.23
39.48
39.57
39.59
39.86
40.08
40.34
40.42
40.46
40.63
41.11
41.47
41.56
41.79
42.05
42.52
42.52
42.53
42.58
42.77
42.81
43.37
43.51
43.64
43.93
44.17
44.34
45.02
45.05
45.2
45.36
45.87
46.5
47.33
47.39
47.73
48.17
48.5
48.86
49.05
