# Supplementary material for: Label free, capillary-scale blood flow mapping in vivo reveals that low-intensity focused ultrasound evokes persistent dilation in cortical microvasculature
Source: Commun Biol. 2025 Jan 6;8:12. doi: 10.1038/s42003-024-07356-2 (PMC11704147; doi:10.1038/s42003-024-07356-2)
Supplement: Supplementary file 4 — Supplementary Data 2 [file 42003_2024_7356_MOESM4_ESM.xlsx]

## Sheet: Fig. 3 data
Fig. 3B							Fig. 3C
Distance_(μm)	Pre FUS	1 min post FUS	10 min post FUS	10 min post FUS x2				1W/cm2	1W/cm2	1W/cm2	1W/cm2	1W/cm2	1W/cm2	1W/cm2	1W/cm2	1W/cm2	1W/cm2	10W/cm2	10W/cm2	10W/cm2	10W/cm2	10W/cm2	10W/cm2	10W/cm2	10W/cm2	10W/cm2	10W/cm2
0	0	0	0	0			Pre FUS	1	1	1	1	1	1	1	1	1	1	1	1	1	1	1	1	1	1	1	1
1.6667	0	0	0	0			1 min post	0.912259	1.00796	0.995421	0.958924	0.958087	1.02607	1.02311	1.0007	1.10886	0.968437	1.00434	1.04234	1.03624	0.985759	1.01586	1.07318	0.993161	1.12959	0.979433	0.948295
3.3333	0	0	0	0			10 min post FUS	0.951891	0.990045	1.00998	0.991991	0.952792	0.922145	1.01271	1.02923	1.09911	0.980782	1.03429	1.02173	0.9574	1.01923	1.0196	1.04112	1.04752	1.032	1.00607	0.932966
5	0	0	0	0			10 min post FUS x2	0.9369	0.976624	1.01548	1.02442	0.966555	0.955446	1.09165	1.01835	1.07665	0.937733	1.03631	1.01989	1.17939	0.99809	1.02636	1.22321	0.981302	1.0285	0.881885	1.00619
6.6667	0	0	0	0
8.3333	0	0	0	0			Fig. 3D
10	0	0	0	0				1W/cm2	1W/cm2	1W/cm2	1W/cm2	1W/cm2	1W/cm2	1W/cm2	1W/cm2	1W/cm2	1W/cm2	10W/cm2	10W/cm2	10W/cm2	10W/cm2	10W/cm2	10W/cm2	10W/cm2	10W/cm2	10W/cm2	10W/cm2
11.6667	0.498	3.168	0	0			Pre FUS	1	1	1	1	1	1	1	1	1	N/A	1	1	1	1	1	1	1	1	1	1
13.3333	8.559	34.923	0	0			1 min post	0.976505	0.985995	1.01447	1.00289	0.964393	0.972145	1.0586	0.965522	1.03706	N/A	1.01574	0.990564	1.05561	1.04902	0.973144	1.02666	1.07613	1.17573	0.975841	0.848323
15	22.107	84.144	0	0			10 min post FUS	0.982539	0.978018	1.01472	1.02892	0.994481	0.914915	1.18007	1.03636	1.0868	N/A	0.995378	1.01157	1.05198	1.04138	1.02003	0.942153	1.14772	1.11208	0.994989	0.787555
16.6667	79.069	136.771	0	0			10 min post FUS x2	1.0075	0.970381	1.00273	1.00842	0.982588	0.942011	1.15209	0.990303	1.0464	N/A	1.01187	1.06179	0.997567	1.07807	1.00772	1.1328	1.0124	0.930359	1.12545	0.801653
18.3333	133.418	203.404	8.9317	0
20	144.747	216	45.7164	4.402			Fig. 3E
21.6667	145	216	67.5558	32.68				1W/cm2	1W/cm2	1W/cm2	1W/cm2	1W/cm2	1W/cm2	1W/cm2	1W/cm2	1W/cm2	1W/cm2	10W/cm2	10W/cm2	10W/cm2	10W/cm2	10W/cm2	10W/cm2	10W/cm2	10W/cm2	10W/cm2	10W/cm2
23.3333	145	216	72.9615	119.926			Pre FUS	1	1	1	1	1	1	1	1	1	1	1	1	1	1	1	1	1	1	1	1
25	128.27	207.396	74.2497	167.393			1 min post	1.19655	1.22396	1.20925	1.1705	1.10713	1.16909	1.15074	1.19137	1.13632	1.15514	1.3605	1.35403	1.39225	1.19647	1.22327	1.15724	1.25349	1.18941	1.30123	1.23236
26.6667	38.627	152.72	78.0322	170.386			10 min post FUS	1.21811	1.49643	1.19103	1.16597	1.13944	1.17653	1.29653	1.23745	1.20391	1.21259	1.3354	1.42689	1.46649	1.20568	1.23973	1.18197	1.16665	1.31588	1.41236	1.25207
28.3333	3.31	67.54	81	171.02			10 min post FUS x2	1.22566	1.67394	1.16953	1.16119	1.10224	1.2137	1.33444	1.35741	1.28693	1.15006	1.26551	1.45338	1.39229	1.23163	1.26771	1.30239	1.26048	1.25585	1.44689	1.2836
30	0.092	27.322	74.7492	173.289
31.6667	0	41.704	32.6919	174.267
33.3333	0	13.003	3.914	175
35	0	0	0	168.489
36.6667	0	0	0	141.584
38.3333	0	0	0	105.237
40	0	0	0	55.553
41.6667	0	0	0	27.974
43.3333	0	0	0	0
45	0	0	0	0
46.6667	0	0	0	0
