# Supplementary material for: Label free, capillary-scale blood flow mapping in vivo reveals that low-intensity focused ultrasound evokes persistent dilation in cortical microvasculature
Source: Commun Biol. 2025 Jan 6;8:12. doi: 10.1038/s42003-024-07356-2 (PMC11704147; doi:10.1038/s42003-024-07356-2)
Supplement: Supplementary file 5 — Supplementary Data 3 [file 42003_2024_7356_MOESM5_ESM.xlsx]

## Sheet: MOUSE NUMBER CODE
Reference Number	Animal log ID		(all 10W treatment in Figure 4)
1	M8
2	M10
3	M11
4	M13
5	M18
6	MR1
7	MR2
8	MR10
9	MR11
10	MR12
Pre-FUS Vessel Diams in depth														Post-FUS vessel diams in depth																100 um binning violin plots												50 um binning violin plots
Vessels of Diameter < 15 um					Vessels of Diameter 15 - 20 um					Vessels of Diameter > 20 um				Vessels of Diameter < 15 um						Vessels of Diameter 15 - 20 um						Vessels of Diameter > 20 um				400 um below surface			300 um below surface			200 um below surface			100 um below surface			400 um below surface			350 um below surface			300 um below surface
diam	depth	mouse			diam	depth	mouse			diam	depth	mouse		diam	depth	mouse	avg diam mouse	num vess mouse		diam	depth	mouse				diam	depth	mouse		pre-FUS diameter	post-FUS diameter		pre-FUS diameter	post-FUS diameter		pre-FUS diameter	post-FUS diameter		pre-FUS diameter	post-FUS diameter		pre	post		pre	post		pre	post
6.811	186	1			17.7	111.6	1			28.4	166.16	1		6.9203	198.4	1				17.3	136.4	1				26.7	190.96	1		2.37514	3.44717		2.442	3.64133		2.04283	3.99959		5.44133	6.1906		2.9995	3.44717	NaN	2.37514	4.1996	NaN	2.442	3.64133
8.93557	151.28	1			19.9	183.52	1			37.6	183.52	1		9.38184	181.04	1				16.26	245.52	1				28.3	215.76	1		2.83683	4.1996		2.56212	3.83783		3.12556	4.12325		5.512	6.6901		3.09875	4.42671	NaN	2.83683	4.40772	NaN	2.56212	3.83783
7.68121	181.04	1			15.44	94.24	1			48.5	116.56	1		6.02894	163.68	1				16.73	119.04	1				40.5	198.4	1		2.87862	4.40772		2.65	3.88139		3.691	5.22845		5.73112	7.3138		3.12027	4.7582	NaN	2.87862	4.40857	NaN	2.65	3.88139
7.30693	252.96	1			15.97	106.64	1			20.51	104.16	1		6.43235	136.4	1				17.21	114.08	1				20.41	205.84	1		2.985	4.40857		2.75494	3.95362		4.06705	5.25531		6.19862	7.5755		3.13133	5.59979	NaN	2.985	4.67467	NaN	2.75494	3.95362
7.55954	203.36	1			16.63	138.88	1			21.99	203.36	1		7.0691	235.6	1				17.35	124	1				21.06	109.12	1		2.9995	4.42671		2.75511	3.98618		4.39374	5.33475		7.12075	8.63427		3.51233	5.72092	NaN	3.15148	4.69844	NaN	2.75511	3.98618
6.80192	186	1			16.91	91.76	1			22.21	119.04	1		4.40857	141.36	1				17.89	89.28	1				22.13	228.16	1		3.09875	4.67467		2.878	4.09905		4.62184	5.90811		9.28243	9.04714		3.542	5.7526	NaN	3.4125	4.9028	NaN	2.878	4.09905
6.47856	277.76	1			16.99	126.48	1			22.61	141.36	1		6.9341	359.6	1				18.03	111.6	1				22.59	126.48	1		3.12027	4.69844		2.9035	4.10876		5.336	5.96334		10.2315	9.83156		3.87333	6.25125	NaN	3.63325	4.96783	NaN	2.9035	4.10876
7.07036	319.92	1			17.28	131.44	1			24.22	136.4	1		7.73387	275.28	1				18.38	94.24	1				23.06	138.88	1		3.13133	4.7582		2.95333	4.67692		5.49071	6.37372		10.2996	10.4128		4.20133	6.34811	NaN	3.72117	5.30946	NaN	2.95333	4.67692
6.91542	255.44	1			17.45	114.08	1			24.44	141.36	1		8.66982	166.16	1				18.41	138.88	1				23.22	104.16	1		3.15148	4.9028		3.08505	4.6849		5.55504	6.9341		11.3718	12.2541		5.86771	8.16847	NaN	3.7298	5.3509	NaN	3.08505	4.6849
6.07447	208.32	1			17.59	104.16	1			25.63	181.04	1		9.31024	156.24	1				18.49	109.12	1				23.67	133.92	1		3.4125	4.96783		3.169	4.6932		5.588	7.04454		11.4617	12.748		6.16478	9.27622	NaN	3.78917	5.46633	NaN	3.29777	4.91271
5.588	287.68	1			18.17	96.72	1			26.62	200.88	1		9.20281	178.56	1				18.73	178.56	1				24.33	96.72	1		3.51233	5.30946		3.29777	4.91271		5.74535	7.35625		11.9232	14.2484		7.47175	12.3973	NaN	3.99556	5.69547	NaN	3.45729	4.95452
8.68104	173.6	1			18.81	104.16	1			27.32	218.24	1		7.18646	257.92	1				19.65	176.08	1				24.99	126.48	1		3.542	5.3509		3.444	4.95452		5.77111	7.4629		13.0243	14.4477		7.97015	13.57	NaN	4.17114	5.88631	NaN	3.60786	5.12009
6.35354	270.32	1			19.86	223.2	1			27.33	121.52	1		7.28342	205.84	1				15.6	220.72	2				26.49	205.84	1		3.63325	5.46633		3.45729	5.12009		6.20871	7.48895		13.4258	14.6426		8.16912	14.5461	NaN	4.44814	6.02894	NaN	3.788	5.25205
3.86112	252.96	1			15.2	218.24	2			28.95	166.16	1		7.19333	181.04	1				15.18	297.6	2				26.65	153.76	1		3.72117	5.59979		3.6008	5.18523		6.47856	7.63361		19.3	18.68		8.55571	14.96	NaN	5.35319	6.20378	NaN	3.80726	5.32632
5.24179	220.72	1			15.28	210.8	2			29.52	205.84	1		8.7611	277.76	1				15.36	243.04	2				27.06	193.44	1		3.7298	5.69547		3.60786	5.21825		6.54483	7.66914		20.92	23.14		10.1147	15.51	NaN	5.37248	6.43235	NaN	4.03343	5.4312
5.04789	245.52	1			16.84	238.08	2			29.89	285.2	1		8.75489	314.96	1				15.71	198.4	2				28.03	213.28	1		3.78917	5.72092		3.734	5.25205		6.5718	7.73387		21.33	26.66		11.3393	16.49	NaN	5.44938	6.43769	NaN	4.2195	5.55886
4.66241	267.84	1			17.55	213.28	2			29.92	213.28	1		9.87018	248	1				16.17	210.8	2				29.26	124	1		3.87333	5.7526		3.788	5.32632		6.78729	7.84779		21.39	26.94		13.42	16.73	NaN	6.07026	6.63733	NaN	4.2732	6.08441
6.75086	205.84	1			17.63	223.2	2			30.44	205.84	1		7.31036	200.88	1				16.48	215.76	2				29.67	181.04	1		3.99556	5.88631		3.80726	5.4312		6.895	7.85984		22.04	31.53		13.72	17.18	NaN	6.37858	7.22325	NaN	4.29785	6.09959
6.11144	218.24	1			17.64	228.16	2			32.63	153.76	1		7.15067	260.4	1				16.79	190.96	2				31.26	181.04	1		4.17114	6.02894		3.86112	5.49493		7.07036	7.92571		23.94	32.77		13.74	17.21	NaN	6.73318	7.51607	NaN	4.41823	6.80508
4.2732	188.48	1			17.66	257.92	2			32.85	161.2	1		7.4629	354.64	1				18.27	225.68	2				31.32	205.84	1		4.20133	6.20378		3.89131	5.55886		7.13172	8.04869		24.25	34.13		15.06	17.35	NaN	6.88858	7.6395	NaN	4.42522	6.9203
3.89131	257.92	1			17.81	208.32	2			33.48	136.4	1		5.18523	262.88	1				18.54	210.8	2				33.01	146.32	1		4.44814	6.25125		4.03343	5.56586		7.16029	8.0938		26.37	NaN		15.44	17.89	NaN	7.3426	7.65543	NaN	4.94411	7.01708
5.99903	215.76	1			18.55	225.68	2			34.36	121.52	1		6.37372	344.72	1				19.02	267.84	2				33.15	158.72	1		5.35319	6.34811		4.05465	5.58838		7.29067	8.09938		27.71	NaN		15.97	18.03	NaN	7.84576	7.77775	NaN	5.24179	7.02589
5.35319	161.2	1			16.02	230.64	3			36.94	101.68	1		7.10779	248	1				19.52	218.24	2				33.38	111.6	1		5.37248	6.43235		4.2195	5.904		7.313	8.35293		30.75	NaN		16.91	18.38	NaN	7.92438	8.31664	NaN	5.64403	7.04042
6.07026	143.84	1			16.34	334.8	3			38.13	178.56	1		5.25531	277.76	1				17.05	252.96	3				35.29	104.16	1		5.44938	6.43769		4.2732	6.08441		7.32741	8.38344		31.36	NaN		17.26	18.49	NaN	8.02481	8.649	NaN	5.76304	7.08168
6.01985	262.88	1			17.26	121.52	3			38.63	181.04	1		7.81288	213.28	1				17.09	349.68	3				37.07	176.08	1		5.86771	6.63733		4.28855	6.09959		7.49748	8.61		34.2	NaN		17.45	20.35	NaN	8.4568	8.66982	NaN	5.80903	7.19333
8.01527	208.32	1			17.52	302.56	3			39.23	220.72	1		7.2152	218.24	1				18.24	166.16	3				37.99	104.16	1		6.07026	7.22325		4.29785	6.13629		7.51738	8.69529		37.04	NaN		17.59	20.48	NaN	8.584	8.98804	NaN	5.84558	7.2152
5.44938	141.36	1			19.18	334.8	3			39.48	99.2	1		6.08441	183.52	1				19.16	267.84	3				38.07	190.96	1		6.16478	7.51607		4.30117	6.34173		7.55	8.75489		47.73	NaN		17.7	21.06	NaN	8.68104	9.31024	NaN	5.93435	7.28342
7.1374	230.64	1			15.06	99.2	4			39.57	131.44	1		5.21825	272.8	1				19.58	260.4	3				38.22	210.8	1		6.37858	7.6395		4.41823	6.43067		7.89754	8.7611		NaN	NaN		18.09	22.62	NaN	8.93557	9.4034	NaN	5.99477	7.28705
3.99556	136.4	1			15.68	133.92	4			39.86	210.8	1		6.43769	153.76	1				16.49	121.52	4				39.25	158.72	1		6.73318	7.65543		4.42522	6.61418		7.91867	8.84763		NaN	NaN		18.17	23.22	NaN	9.03168	10.0676	NaN	5.99903	7.28727
4.06705	327.36	1			16.01	198.4	4			42.52	190.96	1		7.51607	153.76	1				17.18	104.16	4				39.58	146.32	1		6.88858	7.77775		4.66241	6.751		8.02959	9.11069		NaN	NaN		18.81	24.33	NaN	9.50239	10.3538	NaN	6.03295	7.31036
5.97407	272.8	1			16.21	166.16	4			44.34	128.96	1		6.751	250.48	1				18.21	143.84	4				40.67	220.72	1		7.3426	8.16847		4.84952	6.80508		8.49796	9.23889		NaN	NaN		19.23	25.01	NaN	10.2664	10.9919	NaN	6.07447	7.33888
7.84576	166.16	1			17.18	146.32	4			45.02	146.32	1		9.51069	225.68	1				18.33	131.44	4				42.47	183.52	1		7.47175	8.31664		4.87887	6.9203		8.93678	9.26757		NaN	NaN		20.51	27.44	NaN	10.4737	11.1355	NaN	6.09229	7.48325
13.42	94.24	1			18.09	94.24	4			45.05	173.6	1		13.57	109.12	1				19.12	193.44	4				43.24	148.8	1		7.84576	8.649		4.94411	7.01708		9.26235	9.46964		NaN	NaN		22.21	29.01	NaN	10.6298	12.2895	NaN	6.11144	7.527
13.72	124	1			18.72	238.08	4			45.87	223.2	1		14.96	124	1	7.70775	34		19.74	163.68	4				43.76	94.24	1		7.92438	8.66982		5.04789	7.02589		9.28353	9.6055		NaN	NaN		22.42	29.26	NaN	14.89	12.7927	NaN	6.21487	7.54038
13.74	111.6	1			19.23	76.88	4			62.37	141.36	1		10.3509	282.72	2				15.26	297.6	5				44.94	168.64	1		7.97015	8.98804		5.0777	7.04042		9.57432	9.98315		NaN	NaN		22.72	31.69	NaN	14.94	13.0599	NaN	6.26509	7.60962
10.0231	270.32	2			19.78	208.32	4			96.39	148.8	1		10.2982	275.28	2				15.51	114.08	5				47.47	252.96	1		8.02481	9.27622		5.12174	7.0691		10.3704	10.1062		NaN	NaN		26.99	32.49	NaN	15.68	13.17	NaN	6.41945	7.61316
8.02959	282.72	2			17.3	218.24	5			30.8	233.12	2		7.54038	213.28	2				15.69	339.76	5				50.65	138.88	1		8.16912	9.31024		5.24179	7.08168		10.7472	10.2982		NaN	NaN		27.33	33.38	NaN	16.21	17.3	NaN	6.44377	7.68367
7.22033	218.24	2			19.3	406.72	5			31.4	243.04	2		9.47449	270.32	2				16.64	250.48	5				85.23	153.76	1		8.4568	9.4034		5.28391	7.10779		10.9751	10.3509		NaN	NaN		28.2	35.29	NaN	16.63	18.21	NaN	6.45862	7.74457
7.52559	272.8	2			15.26	280.24	5			20.27	223.2	2		8.09938	292.64	2				17.42	374.48	5				86.47	156.24	1		8.55571	10.0676		5.43283	7.15067		10.9798	10.8632		NaN	NaN		28.3	37.99	NaN	16.99	18.24	NaN	6.52216	7.81288
6.895	300.08	2			15.28	305.04	5			20.86	245.52	2		7.97556	193.44	2				17.55	235.6	5				20.42	347.2	2		8.584	10.3538		5.64403	7.18646		12.0303	11.6381		NaN	NaN		29.28	39.71	NaN	17.18	18.33	NaN	6.63002	7.81288
6.7631	200.88	2			15.37	295.12	5			21.08	277.76	2		8.04869	277.76	2				18.15	228.16	5				21.15	233.12	2		8.68104	10.9919		5.76304	7.19333		12.1453	11.8981		NaN	NaN		34.36	43.76	NaN	17.28	18.41	NaN	6.71983	7.97556
7.55	275.28	2			15.78	260.4	5			21.99	218.24	2		9.46964	302.56	2				18.68	389.36	5				21.34	228.16	2		8.93557	11.1355		5.80903	7.2152		14.69	12.757		NaN	NaN		36.94	46.37	NaN	20.7	18.8	NaN	6.7484	8.01668
7.49748	322.4	2			16.35	364.56	5			22.43	334.8	2		7.04042	193.44	2				19.86	292.64	6				22.18	213.28	2		9.03168	12.2895		5.84558	7.23168		15.26	12.889		NaN	NaN		39.48	NaN	NaN	20.79	19.41	NaN	6.75086	8.0531
5.99477	198.4	2			16.78	317.44	5			24.63	302.56	2		7.63361	357.12	2				15.751	218.24	7				22.48	238.08	2		9.50239	12.3973		5.93435	7.28177		15.28	13.1283		NaN	NaN		43.64	NaN	NaN	22.61	19.74	NaN	6.7631	8.25826
7.89754	372	2			17.13	260.4	5			24.66	235.6	2		5.22845	332.32	2				16.0875	238.08	7				23.81	220.72	2		10.1147	12.7927		5.95207	7.28342		15.37	13.1391		NaN	NaN		48.5	NaN	NaN	23.04	22.38	NaN	6.80192	8.80349
4.39374	339.76	2			18.01	240.56	5			25.64	270.32	2		6.43067	255.44	2				19.9	302.56	7				23.93	245.52	2		10.2664	13.0599		5.97407	7.28705		16.34	13.8058		NaN	NaN		NaN	NaN	NaN	23.06	22.59	NaN	6.811	9.20281
5.55504	280.24	2			18.65	213.28	5			28.99	245.52	2		5.88631	173.6	2				18.3	203.36	9				24.16	208.32	2		10.4737	13.17		5.99477	7.28727		16.35	14.15		NaN	NaN		NaN	NaN	NaN	23.5	22.78	NaN	6.86325	9.38184
3.60786	188.48	2			18.76	238.08	5			29.13	215.76	2		8.35996	243.04	2				18.8	173.6	9				24.49	272.8	2		10.6298	13.57		5.99903	7.31036		16.78	14.7014		NaN	NaN		NaN	NaN	NaN	23.89	23.06	NaN	6.90552	9.38305
6.00005	248	2			18.97	198.4	5			29.75	228.16	2		8.25826	193.44	2				17.43	223.2	9				25.03	272.8	2		11.3393	14.5461		6.00005	7.33888		17.52	14.71		NaN	NaN		NaN	NaN	NaN	24.22	23.67	NaN	6.91977	9.48506
6.7484	198.4	2			19.65	339.76	5			30.67	235.6	2		5.96334	312.48	2				19.41	166.16	9				26.26	245.52	2		13.42	14.96		6.01985	7.34871		19.18	15.18		NaN	NaN		NaN	NaN	NaN	24.44	24.13	NaN	6.95373	9.66484
5.336	305.04	2			20	305.04	6			30.86	265.36	2		7.60962	181.04	2				17.45	364.56	10				27.54	243.04	2		13.72	15.51		6.03295	7.48325		19.43	15.26		NaN	NaN		NaN	NaN	NaN	25.11	24.32	NaN	7.16845	10.2901
4.94411	188.48	2			19.76	193.44	6			32.25	240.56	2		6.1906	384.4	2										29.46	233.12	2		13.74	16.49		6.07447	7.527		19.65	15.69		NaN	NaN		NaN	NaN	NaN	26.18	24.98	NaN	7.22033	10.5014
5.44133	379.44	2			18.29	233.12	7			33.34	240.56	2		5.69547	166.16	2										30.19	250.48	2		14.89	16.73		6.09229	7.54038		20	17.09		NaN	NaN		NaN	NaN	NaN	26.59	24.99	NaN	7.44605	11.0325
4.41823	188.48	2			19.43	372	7			34.57	225.68	2		5.90811	302.56	2										31.09	250.48	2		14.94	17.18		6.11137	7.60962		20.57	17.42		NaN	NaN		NaN	NaN	NaN	28.08	25.89	NaN	7.55954	11.0845
4.62184	305.04	2			19.55	272.8	7			35.27	295.12	2		7.65543	171.12	2										31.12	243.04	2		15.06	17.21		6.11144	7.61316		21.08	17.45		NaN	NaN		NaN	NaN	NaN	28.4	26.65	NaN	7.68121	11.9702
6.90552	200.88	2			18.38	252.96	8			42.58	243.04	2		8.98804	168.64	2										31.19	210.8	2		15.44	17.3		6.21487	7.68367		21.51	19.86		NaN	NaN		NaN	NaN	NaN	28.95	27.62	NaN	7.70824	12.1604
6.73318	173.6	2			18.32	225.68	9			20.9	243.04	3		7.94937	230.64	2										31.23	260.4	2		15.68	17.35		6.22775	7.74457		21.64	19.9		NaN	NaN		NaN	NaN	NaN	29.64	27.73	NaN	7.82847	12.2438
7.75151	233.12	2			18.67	203.36	9			32.7	287.68	3		7.28177	235.6	2										31.51	228.16	2		15.97	17.89		6.26509	7.80647		22.21	20.14		NaN	NaN		NaN	NaN	NaN	30.16	28.82	NaN	8.01527	12.4095
5.28391	240.56	2			18.89	181.04	9			20.52	243.04	3		6.61418	257.92	2										31.98	240.56	2		16.21	18.03		6.26927	7.81288		22.35	20.42		NaN	NaN		NaN	NaN	NaN	31.39	29.11	NaN	8.02982	12.9567
4.87887	255.44	2								20.64	252.96	3		6.6901	394.32	2										32.67	225.68	2		16.63	18.21		6.35354	7.81288		22.41	20.8		NaN	NaN		NaN	NaN	NaN	32.47	29.46	NaN	8.76055	13.38
5.73112	396.8	2								21.64	290.16	3		7.66914	285.2	2										33.83	257.92	2		16.91	18.24		6.41945	7.94937		22.43	20.96		NaN	NaN		NaN	NaN	NaN	32.57	29.88	NaN	8.95305	13.8848
5.74535	287.68	2								21.89	213.28	3		8.63427	379.44	2										34.21	282.72	2		16.99	18.33		6.44377	7.97556		22.74	21.04		NaN	NaN		NaN	NaN	NaN	32.63	29.93	NaN	9.05096	14.4258
6.19862	384.4	2								22.21	275.28	3		10.2901	205.84	2										35.28	233.12	2		17.18	18.38		6.45862	8.01668		22.75	21.54		NaN	NaN		NaN	NaN	NaN	32.85	32.47	NaN	9.14658	14.6095
7.16845	205.84	2								22.35	327.36	3		7.23168	243.04	2										43.76	225.68	2		17.26	18.41		6.52216	8.0531		23.08	21.61		NaN	NaN		NaN	NaN	NaN	33.48	32.74	NaN	9.9569	14.9764
6.26927	243.04	2								22.41	277.76	3		9.35797	230.64	2										43.99	245.52	2		17.28	18.49		6.63002	8.09497		23.86	21.74		NaN	NaN		NaN	NaN	NaN	33.64	33.01	NaN	10.0599	15.6
7.02396	230.64	2								22.74	322.4	3		7.84779	297.6	2										20.8	344.72	3		17.45	18.8		6.71983	8.25826		23.89	22.05		NaN	NaN		NaN	NaN	NaN	37.86	33.15	NaN	10.3056	15.71
6.54483	292.64	2								23.01	176.08	3		7.68367	213.28	2										24.3	272.8	3		17.59	19.41		6.7484	8.3545		24.63	22.67		NaN	NaN		NaN	NaN	NaN	38.05	33.66	NaN	10.3708	15.751
6.41945	210.8	2								23.89	166.16	3		7.33888	213.28	2										29.6	337.28	3		17.7	19.74		6.75086	8.35996		24.7	23.11		NaN	NaN		NaN	NaN	NaN	38.9	35.31	NaN	10.7085	16.17
6.71983	210.8	2								25.11	151.28	3		8.09497	225.68	2										48.4	178.56	3		18.09	20.35		6.7631	8.60505		24.82	23.15		NaN	NaN		NaN	NaN	NaN	38.97	35.82	NaN	11.7127	16.48
6.95373	223.2	2								26.18	136.4	3		7.92571	277.76	2										21.04	332.32	3		18.17	20.48		6.80192	8.67318		25.17	23.33		NaN	NaN		NaN	NaN	NaN	38.98	36.73	NaN	11.7851	16.79
6.11137	252.96	2								26.45	344.72	3		7.28705	223.2	2										21.42	257.92	3		18.81	21.06		6.811	8.674		25.64	23.42		NaN	NaN		NaN	NaN	NaN	39.57	37.73	NaN	11.82	17.43
6.63002	223.2	2								27.84	305.04	3		7.74457	210.8	2										22.56	272.8	3		19.23	22.38		6.86325	8.70689		25.83	23.79		NaN	NaN		NaN	NaN	NaN	41.79	39.25	NaN	11.99	18.3
6.44377	205.84	2								29.85	178.56	3		9.6055	364.56	2										22.78	148.8	3		20.51	22.59		6.90552	8.764		25.87	24.88		NaN	NaN		NaN	NaN	NaN	42.05	39.54	NaN	12.7139	18.54
7.32741	369.52	2								30.16	141.36	3		7.01708	208.32	2										23.11	342.24	3		20.7	22.62		6.91542	8.80349		26.45	25.07		NaN	NaN		NaN	NaN	NaN	44.34	39.58	NaN	13.77	18.73
5.84558	200.88	2								32.57	148.8	3		7.48895	312.48	2										23.46	257.92	3		20.79	22.78		6.91977	9.20281		26.71	25.19		NaN	NaN		NaN	NaN	NaN	45.02	41.41	NaN	14.63	19.12
5.93435	213.28	2								33.64	148.8	3		7.08168	203.36	2										23.69	178.56	3		22.21	23.06		6.95373	9.35797		27.84	25.2		NaN	NaN		NaN	NaN	NaN	45.05	43.24	NaN	15.2	19.52
6.26509	193.44	2								41.79	136.4	3		7.61316	213.28	2										23.96	233.12	3		22.42	23.22		7.02396	9.37172		29.89	26.14		NaN	NaN		NaN	NaN	NaN	45.2	44.08	NaN	15.28	19.65
6.91977	203.36	2								44.17	183.52	3		7.02589	178.56	2										24.32	168.64	3		22.61	23.67		7.08558	9.38184		32.25	28.15		NaN	NaN		NaN	NaN	NaN	48.86	44.94	NaN	16.01	20.41
5.80903	203.36	2								48.86	173.6	3		7.48325	181.04	2										28.15	295.12	3		22.72	24.13		7.1374	9.38305		32.43	28.9		NaN	NaN		NaN	NaN	NaN	62.37	50.65	NaN	17.3	20.42
5.64403	183.52	2								52.52	200.88	3		7.28727	203.36	2										28.82	148.8	3		23.04	24.32		7.16511	9.47449		32.59	29.38		NaN	NaN		NaN	NaN	NaN	64.08	52.02	NaN	17.55	20.43
5.76304	200.88	2								64.75	166.16	3		7.81288	210.8	2										29.54	183.52	3		23.06	24.33		7.16845	9.48506		32.7	29.6		NaN	NaN		NaN	NaN	NaN	64.75	59.79	NaN	17.63	20.59
6.09229	190.96	2								66.53	215.76	3		10.0406	250.48	2										29.88	128.96	3		23.5	24.98		7.22033	9.51069		33.6	30.77		NaN	NaN		NaN	NaN	NaN	NaN	65.76	NaN	17.81	20.99
7.08558	250.48	2								66.57	121.52	3		7.6395	136.4	2										29.93	143.84	3		23.89	24.99		7.30693	9.66484		35.27	31.43		NaN	NaN		NaN	NaN	NaN	NaN	NaN	NaN	18.65	21.06
6.37858	136.4	2								24.1	176.08	4		8.3545	235.6	2										31.53	381.92	3		24.22	25.01		7.32354	9.87018		38.41	31.45		NaN	NaN		NaN	NaN	NaN	NaN	NaN	NaN	18.67	21.36
7.16511	230.64	2								28.2	114.08	4		8.61	337.28	2										33.66	146.32	3		24.44	25.89		7.44605	9.9827		39.06	31.48		NaN	NaN		NaN	NaN	NaN	NaN	NaN	NaN	18.89	21.56
6.20871	339.76	2								28.3	119.04	4		6.80508	178.56	2										34.08	186	3		25.11	26.65		7.52559	10.0406		40.46	32.73		NaN	NaN		NaN	NaN	NaN	NaN	NaN	NaN	18.97	22.18
6.21487	203.36	2								45.2	146.32	4		13.54	238.08	2										39.71	121.52	3		26.18	27.44		7.55954	10.0435		NaN	34.21		NaN	NaN		NaN	NaN	NaN	NaN	NaN	NaN	19.76	22.37
13.9	252.96	2								20.79	148.8	4		14.15	275.28	2	7.98707	54								47.88	181.04	3		26.59	27.62		7.68121	10.2901		NaN	34.78		NaN	NaN		NaN	NaN	NaN	NaN	NaN	NaN	19.78	22.93
13.05	228.16	2								22.42	124	4		7.85984	319.92	3										51.06	223.2	3		26.99	27.73		7.70824	10.5014		NaN	NaN		NaN	NaN		NaN	NaN	NaN	NaN	NaN	NaN	19.86	23.38
13.77	223.2	2								22.72	106.64	4		4.12325	277.76	3										59.79	173.6	3		27.33	28.82		7.75151	10.9359		NaN	NaN		NaN	NaN		NaN	NaN	NaN	NaN	NaN	NaN	19.9	23.59
14.49	228.16	2								23.04	158.72	4		5.33475	359.6	3										64.94	181.04	3		28.08	29.01		7.82847	10.943		NaN	NaN		NaN	NaN		NaN	NaN	NaN	NaN	NaN	NaN	20.23	23.67
14.63	186	2								23.06	153.76	4		9.98315	302.56	3										67.07	109.12	3		28.2	29.11		8.01527	11.0325		NaN	NaN		NaN	NaN		NaN	NaN	NaN	NaN	NaN	NaN	20.27	23.69
14.97	225.68	2								23.18	218.24	4		8.0938	359.6	3										30.9	213.28	4		28.3	29.26		8.02982	11.0845		NaN	NaN		NaN	NaN		NaN	NaN	NaN	NaN	NaN	NaN	20.39	23.81
7.16029	312.48	3								24.97	203.36	4		7.34871	257.92	3										20.35	101.68	4		28.4	29.46		8.035	11.2601		NaN	NaN		NaN	NaN		NaN	NaN	NaN	NaN	NaN	NaN	20.61	24.16
3.12556	280.24	3								25.86	186	4		7.04454	275.28	3										20.48	81.84	4		28.95	29.88		8.48028	11.3127		NaN	NaN		NaN	NaN		NaN	NaN	NaN	NaN	NaN	NaN	20.81	24.68
3.691	337.28	3								26.59	166.16	4		10.9359	265.36	3										22.62	106.64	4		29.28	29.93		8.76055	11.4867		NaN	NaN		NaN	NaN		NaN	NaN	NaN	NaN	NaN	NaN	21.2	25.64
7.51738	292.64	3								26.99	104.16	4		13.38	210.8	3	8.23377	9								23.38	176.08	4		29.64	31.69		8.95305	11.9702		NaN	NaN		NaN	NaN		NaN	NaN	NaN	NaN	NaN	NaN	21.21	26.19
5.77111	342.24	3								27.91	195.92	4		6.63733	163.68	4										24.98	163.68	4		30.16	32.47		9.05096	12.1604		NaN	NaN		NaN	NaN		NaN	NaN	NaN	NaN	NaN	NaN	21.89	26.49
4.84952	252.96	3								28.08	126.48	4		5.904	245.52	4										25.01	124	4		31.39	32.49		9.14658	12.2438		NaN	NaN		NaN	NaN		NaN	NaN	NaN	NaN	NaN	NaN	21.99	26.65
4.28855	267.84	3								29.28	119.04	4		5.55886	186	4										25.64	203.36	4		32.47	32.74		9.29271	12.4095		NaN	NaN		NaN	NaN		NaN	NaN	NaN	NaN	NaN	NaN	21.99	26.7
9.29271	255.44	3								29.64	128.96	4		5.58838	243.04	4										25.89	161.2	4		32.57	33.01		9.9569	12.4304		NaN	NaN		NaN	NaN		NaN	NaN	NaN	NaN	NaN	NaN	22.38	26.87
11.82	193.44	3								31.39	163.68	4		3.83783	205.84	4										26.35	250.48	4		32.63	33.15		10.0231	12.7854		NaN	NaN		NaN	NaN		NaN	NaN	NaN	NaN	NaN	NaN	22.46	27.06
14.69	290.16	3								32.43	277.76	4		4.09905	193.44	4										27.36	213.28	4		32.85	33.38		10.0599	12.9567		NaN	NaN		NaN	NaN		NaN	NaN	NaN	NaN	NaN	NaN	23.01	27.36
4.29785	176.08	4								32.47	163.68	4		3.44717	106.64	4										27.44	111.6	4		33.48	33.66		10.3056	13.3085		NaN	NaN		NaN	NaN		NaN	NaN	NaN	NaN	NaN	NaN	23.18	28.03
3.6008	243.04	4								37.86	126.48	4		4.96783	158.72	4										27.73	136.4	4		33.64	35.29		10.3708	13.38		NaN	NaN		NaN	NaN		NaN	NaN	NaN	NaN	NaN	NaN	23.29	28.3
3.29777	188.48	4								38.05	131.44	4		5.49493	235.6	4										28.97	186	4		34.36	35.31		10.7085	13.54		NaN	NaN		NaN	NaN		NaN	NaN	NaN	NaN	NaN	NaN	24.1	28.91
3.444	235.6	4								42.05	126.48	4		4.42671	106.64	4										29.01	119.04	4		36.94	35.82		11.1437	13.8848		NaN	NaN		NaN	NaN		NaN	NaN	NaN	NaN	NaN	NaN	24.1	28.97
3.09875	101.68	4								42.52	176.08	4		5.12009	208.32	4										29.11	166.16	4		37.86	36.73		11.3581	14.4258		NaN	NaN		NaN	NaN		NaN	NaN	NaN	NaN	NaN	NaN	24.28	29.19
3.45729	176.08	4								43.64	114.08	4		4.95452	208.32	4										29.46	156.24	4		38.05	37.73		11.7127	14.6095		NaN	NaN		NaN	NaN		NaN	NaN	NaN	NaN	NaN	NaN	24.97	29.54
4.17114	138.88	4								30	248	5		6.20378	171.12	4										31.69	106.64	4		38.9	37.99		11.7851	14.9764		NaN	NaN		NaN	NaN		NaN	NaN	NaN	NaN	NaN	NaN	25.63	29.63
3.788	215.76	4								20.23	181.04	5		4.67467	151.28	4										31.91	195.92	4		38.97	39.25		11.82	14.98		NaN	NaN		NaN	NaN		NaN	NaN	NaN	NaN	NaN	NaN	25.86	29.67
4.42522	205.84	4								20.36	262.88	5		3.88139	181.04	4										32.47	156.24	4		38.98	39.54		11.99	15.36		NaN	NaN		NaN	NaN		NaN	NaN	NaN	NaN	NaN	NaN	26.62	30.9
3.4125	163.68	4								20.61	193.44	5		5.7526	81.84	4										32.49	121.52	4		39.48	39.58		12.2414	15.6		NaN	NaN		NaN	NaN		NaN	NaN	NaN	NaN	NaN	NaN	27.32	31.19
3.80726	186	4								21.51	287.68	5		8.31664	151.28	4										32.74	168.64	4		39.57	39.71		12.381	15.71		NaN	NaN		NaN	NaN		NaN	NaN	NaN	NaN	NaN	NaN	27.91	31.26
3.12027	84.32	4								23.08	275.28	5		4.6932	257.92	4										35.82	136.4	4		41.79	41.41		12.7139	15.751		NaN	NaN		NaN	NaN		NaN	NaN	NaN	NaN	NaN	NaN	29.13	31.32
5.37248	161.2	4								23.86	305.04	5		4.1996	156.24	4										36.73	128.96	4		42.05	43.24		13.05	16.0875		NaN	NaN		NaN	NaN		NaN	NaN	NaN	NaN	NaN	NaN	29.3	31.87
3.169	270.32	4								25.17	282.72	5		4.40772	166.16	4										37.05	267.84	4		43.64	43.76		13.2976	16.17		NaN	NaN		NaN	NaN		NaN	NaN	NaN	NaN	NaN	NaN	29.52	31.91
3.78917	171.12	4								25.87	364.56	5		5.46633	173.6	4										39.54	171.12	4		44.34	44.08		13.77	16.26		NaN	NaN		NaN	NaN		NaN	NaN	NaN	NaN	NaN	NaN	29.85	32.53
4.03343	178.56	4								38.41	314.96	5		9.38305	198.4	4										41.41	133.92	4		45.02	44.94		13.9	16.48		NaN	NaN		NaN	NaN		NaN	NaN	NaN	NaN	NaN	NaN	29.92	34.04
10.0599	203.36	4								47.73	446.4	5		8.649	168.64	4										44.08	131.44	4		45.05	46.37		14.49	16.64		NaN	NaN		NaN	NaN		NaN	NaN	NaN	NaN	NaN	NaN	30.44	34.08
6.88858	158.72	4								20.7	158.72	6		5.72092	116.56	4										46.37	116.56	4		45.2	50.65		14.63	16.79		NaN	NaN		NaN	NaN		NaN	NaN	NaN	NaN	NaN	NaN	32.1	34.73
3.13133	124	4								24.1	183.52	6		5.32632	181.04	4										52.02	143.84	4		48.5	52.02		14.97	17.05		NaN	NaN		NaN	NaN		NaN	NaN	NaN	NaN	NaN	NaN	32.62	35.63
3.72117	171.12	4								33.6	305.04	6		3.64133	215.76	4										25.2	280.24	5		48.86	59.79		15.2	17.43		NaN	NaN		NaN	NaN		NaN	NaN	NaN	NaN	NaN	NaN	32.99	37.07
6.16478	101.68	4								20.92	396.8	6		9.27622	96.72	4										46.3	376.96	5		62.37	65.76		15.28	17.55		NaN	NaN		NaN	NaN		NaN	NaN	NaN	NaN	NaN	NaN	36.61	37.96
3.63325	146.32	4								21.33	473.68	6		4.9028	141.36	4										20.14	352.16	5		64.08	NaN		15.78	18.15		NaN	NaN		NaN	NaN		NaN	NaN	NaN	NaN	NaN	NaN	37.45	38.07
3.15148	148.8	4								22.75	314.96	6		5.30946	146.32	4										20.42	213.28	5		64.75	NaN		16.01	18.27		NaN	NaN		NaN	NaN		NaN	NaN	NaN	NaN	NaN	NaN	37.6	38.22
3.08505	186	4								22.98	238.08	6		5.4312	186	4										20.65	248	5		NaN	NaN		16.02	18.3		NaN	NaN		NaN	NaN		NaN	NaN	NaN	NaN	NaN	NaN	38.13	40.5
3.542	104.16	4								23.89	372	6		3.95362	176.08	4										20.99	218.24	5		NaN	NaN		16.84	18.54		NaN	NaN		NaN	NaN		NaN	NaN	NaN	NaN	NaN	NaN	38.5	40.58
3.734	228.16	4								24.82	369.52	6		4.7582	106.64	4										21.06	210.8	5		NaN	NaN		17.13	18.73		NaN	NaN		NaN	NaN		NaN	NaN	NaN	NaN	NaN	NaN	38.63	40.67
3.87333	99.2	4								25.83	287.68	6		6.34173	238.08	4										21.54	277.76	5		NaN	NaN		17.3	19.02		NaN	NaN		NaN	NaN		NaN	NaN	NaN	NaN	NaN	NaN	39.23	42.47
4.35406	74.4	4								26.71	322.4	6		5.59979	111.6	4										21.74	300.08	5		NaN	NaN		17.55	19.12		NaN	NaN		NaN	NaN		NaN	NaN	NaN	NaN	NaN	NaN	39.86	47.88
4.20133	124	4								32.59	337.28	6		6.34811	79.36	4										22.05	317.44	5		NaN	NaN		17.63	19.16		NaN	NaN		NaN	NaN		NaN	NaN	NaN	NaN	NaN	NaN	42.52	48.4
3.51233	94.24	4								39.06	282.72	6		7.22325	136.4	4										22.37	215.76	5		NaN	NaN		17.64	19.52		NaN	NaN		NaN	NaN		NaN	NaN	NaN	NaN	NaN	NaN	42.52	50.92
4.44814	151.28	4								24.7	312.48	7		6.25125	99.2	4										22.61	250.48	5		NaN	NaN		17.66	19.58		NaN	NaN		NaN	NaN		NaN	NaN	NaN	NaN	NaN	NaN	44.17	51.06
4.2195	198.4	4								20.81	205.84	7		5.3509	151.28	4										23.33	314.96	5		NaN	NaN		17.81	19.65		NaN	NaN		NaN	NaN		NaN	NaN	NaN	NaN	NaN	NaN	NaN	NaN
3.7298	163.68	4								22.38	195.92	7		4.10876	186	4										23.59	193.44	5		NaN	NaN		18.01	20.41		NaN	NaN		NaN	NaN		NaN	NaN	NaN	NaN	NaN	NaN	NaN	NaN
5.12174	233.12	4								23.35	255.44	7		6.09959	198.4	4										26.66	421.6	5		NaN	NaN		18.29	20.42		NaN	NaN		NaN	NaN		NaN	NaN	NaN	NaN	NaN	NaN	NaN	NaN
4.30117	230.64	4								24.28	195.92	7		4.67692	181.04	4										29.43	267.84	5		NaN	NaN		18.32	20.43		NaN	NaN		NaN	NaN		NaN	NaN	NaN	NaN	NaN	NaN	NaN	NaN
5.86771	101.68	4								34.2	399.28	8		4.6849	218.24	4										30.77	354.64	5		NaN	NaN		18.38	20.48		NaN	NaN		NaN	NaN
14.94	128.96	4								21.39	421.6	8		4.91271	213.28	4										34.13	381.92	5		NaN	NaN		18.55	20.59		NaN	NaN		NaN	NaN
6.45862	181.04	5								21.73	245.52	8		5.25205	186	4										41.64	240.56	5		NaN	NaN		18.65	20.65		NaN	NaN		NaN	NaN
7.70824	220.72	5								22.04	431.52	8		5.56586	243.04	4										71.53	463.76	5		NaN	NaN		18.67	20.99		NaN	NaN		NaN	NaN
5.512	471.2	5								23.94	419.12	8		6.13629	225.68	4										40.9	252.96	6		NaN	NaN		18.72	21.06		NaN	NaN		NaN	NaN
5.43283	228.16	5								24.25	468.72	8		8.16847	116.56	4										20.96	342.24	6		NaN	NaN		18.76	21.15		NaN	NaN		NaN	NaN
6.78729	364.56	5								25.64	337.28	8		4.69844	153.76	4										22.67	349.68	6		NaN	NaN		18.89	21.25		NaN	NaN		NaN	NaN
8.4568	148.8	5								26.37	431.52	8		3.99959	297.6	4										23.14	416.64	6		NaN	NaN		18.97	21.34		NaN	NaN		NaN	NaN
8.76055	178.56	5								26.46	270.32	8		3.98618	181.04	4	5.46779	50								24.13	143.84	6		NaN	NaN		19.55	21.36		NaN	NaN		NaN	NaN
7.313	275.28	5								27.71	401.76	8		8.01668	190.96	5										24.88	280.24	6		NaN	NaN		19.76	21.42		NaN	NaN		NaN	NaN
4.05465	248	5								30.75	508.4	8		7.80647	228.16	5										26.47	260.4	6		NaN	NaN		19.78	21.56		NaN	NaN		NaN	NaN
6.22775	255.44	5								31.36	620	8		7.5755	694.4	5										26.65	215.76	6		NaN	NaN		19.86	22.13		NaN	NaN		NaN	NaN
14.89	173.6	5								43.51	233.12	8		8.764	260.4	5										26.87	183.52	6		NaN	NaN		19.9	22.18		NaN	NaN		NaN	NaN
10.4737	153.76	6								21.2	195.92	9		8.35293	327.36	5										27.62	166.16	6		NaN	NaN		20.23	22.37		NaN	NaN		NaN	NaN
10.1147	119.04	6								29.3	220.72	9		10.3538	166.16	5										28.91	218.24	6		NaN	NaN		20.27	22.41		NaN	NaN		NaN	NaN
9.14658	188.48	6								32.1	193.44	9		12.9567	188.48	5										29.38	287.68	6		NaN	NaN		20.36	22.48		NaN	NaN		NaN	NaN
6.5718	327.36	6								38.5	213.28	9		8.84763	287.68	5										31.04	272.8	6		NaN	NaN		20.39	22.55		NaN	NaN		NaN	NaN
11.3393	121.52	6								55.7	228.16	9		8.674	265.36	5										31.45	292.64	6		NaN	NaN		20.52	22.56		NaN	NaN		NaN	NaN
8.035	257.92	6								136.7	151.28	9		8.70689	272.8	5										20.48	257.92	7		NaN	NaN		20.61	22.61		NaN	NaN		NaN	NaN
9.28243	389.36	6								20.39	178.56	9		14.71	307.52	5										21.25	260.4	7		NaN	NaN		20.64	22.93		NaN	NaN		NaN	NaN
12.0303	317.44	6								21.21	193.44	9		14.98	267.84	5	9.97871	12								21.56	200.88	7		NaN	NaN		20.81	23.38		NaN	NaN		NaN	NaN
7.29067	297.6	6								22.82	238.08	9		12.2895	133.92	6										22.93	205.84	7		NaN	NaN		20.86	23.46		NaN	NaN		NaN	NaN
7.91867	317.44	6								23.34	225.68	9		14.5461	101.68	6										23.15	297.6	7		NaN	NaN		20.9	23.59		NaN	NaN		NaN	NaN
10.2664	166.16	6								23.89	243.04	9		10.0676	153.76	6										23.42	282.72	7		NaN	NaN		21.2	23.67		NaN	NaN		NaN	NaN
11.3581	267.84	6								27.44	250.48	9		7.77775	156.24	6										23.67	181.04	7		NaN	NaN		21.21	23.69		NaN	NaN		NaN	NaN
7.3426	168.64	6								32.25	277.76	9		9.77727	52.08	6										28.9	277.76	8		NaN	NaN		21.73	23.81		NaN	NaN		NaN	NaN
11.7127	203.36	7								32.99	181.04	9		7.527	215.76	6										21.61	295.12	8		NaN	NaN		21.89	23.93		NaN	NaN		NaN	NaN
10.3056	203.36	7								34.85	255.44	9		12.757	334.8	6										23.79	349.68	8		NaN	NaN		21.99	23.96		NaN	NaN		NaN	NaN
7.92438	166.16	7								36.61	193.44	9		13.8058	282.72	6										24.95	228.16	8		NaN	NaN		21.99	24.16		NaN	NaN		NaN	NaN
9.26235	287.68	7								37.45	220.72	9		8.69529	275.28	6										25.07	275.28	8		NaN	NaN		22.38	24.3		NaN	NaN		NaN	NaN
8.95305	200.88	7								38.98	163.68	9		9.11069	312.48	6										25.19	295.12	8		NaN	NaN		22.46	24.41		NaN	NaN		NaN	NaN
10.9751	327.36	7								64.08	151.28	9		12.3973	124	6										26.14	307.52	8		NaN	NaN		22.82	24.49		NaN	NaN		NaN	NaN
9.9569	186	7								23.5	151.28	10		11.3127	257.92	6										26.94	434	8		NaN	NaN		22.98	24.68		NaN	NaN		NaN	NaN
9.57432	277.76	7								38.9	161.2	10		9.4034	138.88	6	10.7283	13								31.43	369.52	8		NaN	NaN		23.01	24.95		NaN	NaN		NaN	NaN
10.9798	364.56	7								20.57	302.56	10		14.6095	220.72	7										31.48	337.28	8		NaN	NaN		23.18	25.03		NaN	NaN		NaN	NaN
12.381	257.92	7								22.46	215.76	10		8.67318	262.88	7										32.73	357.12	8		NaN	NaN		23.29	25.64		NaN	NaN		NaN	NaN
10.7085	223.2	7								23.29	215.76	10		11.2601	260.4	7										32.77	384.4	8		NaN	NaN		23.34	26.19		NaN	NaN		NaN	NaN
8.55571	106.64	7								24.24	245.52	10		10.5014	193.44	7										42.11	300.08	8		NaN	NaN		23.35	26.26		NaN	NaN		NaN	NaN
11.99	186	7								32.62	198.4	10		14.7014	285.2	7										54.42	285.2	8		NaN	NaN		23.89	26.35		NaN	NaN		NaN	NaN
12.7139	213.28	7								37.04	456.32	10		11.9702	183.52	7										137.2	151.28	9		NaN	NaN		24.1	26.47		NaN	NaN		NaN	NaN
8.49796	292.64	7								38.97	138.88	10		12.4304	270.32	7										20.43	181.04	9		NaN	NaN		24.1	26.49		NaN	NaN		NaN	NaN
13.4258	396.8	8								40.46	292.64	10		11.8981	364.56	7										21.36	176.08	9		NaN	NaN		24.24	26.65		NaN	NaN		NaN	NaN
10.3704	367.04	8								57.75	215.76	10		13.1283	282.72	7										22.55	243.04	9		NaN	NaN		24.28	26.7		NaN	NaN		NaN	NaN
11.4617	493.52	8												12.889	364.56	7										24.41	257.92	9		NaN	NaN		24.66	26.87		NaN	NaN		NaN	NaN
11.3718	632.4	8												13.17	173.6	7										24.68	203.36	9		NaN	NaN		24.97	27.06		NaN	NaN		NaN	NaN
11.9232	587.76	8												14.9764	193.44	7										28.77	225.68	9		NaN	NaN		25.63	27.36		NaN	NaN		NaN	NaN
10.2315	394.32	8												10.943	265.36	7	12.3962	12								29.19	186	9		NaN	NaN		25.64	27.54		NaN	NaN		NaN	NaN
7.12075	448.88	8												14.4258	213.28	8										29.63	215.76	9		NaN	NaN		25.86	27.81		NaN	NaN		NaN	NaN
13.2976	228.16	8												11.0325	195.92	8										30.28	240.56	9		NaN	NaN		26.46	28.03		NaN	NaN		NaN	NaN
8.93678	319.92	8												10.4128	376.96	8										32.53	181.04	9		NaN	NaN		26.62	28.3		NaN	NaN		NaN	NaN
13.0243	453.84	8												14.2484	399.28	8										34.04	186	9		NaN	NaN		27.32	28.77		NaN	NaN		NaN	NaN
10.2996	396.8	8												14.4477	647.28	8										34.73	220.72	9		NaN	NaN		27.44	28.91		NaN	NaN		NaN	NaN
10.7472	285.2	8												13.8848	218.24	8										35.31	151.28	9		NaN	NaN		27.91	28.97		NaN	NaN		NaN	NaN
12.1453	297.6	8												11.6381	305.04	8										35.63	215.76	9		NaN	NaN		28.99	29.19		NaN	NaN		NaN	NaN
12.2414	240.56	8												13.3085	238.08	8										37.96	188.48	9		NaN	NaN		29.13	29.43		NaN	NaN		NaN	NaN
9.28353	357.12	8												12.7854	257.92	8										50.92	208.32	9		NaN	NaN		29.3	29.46		NaN	NaN		NaN	NaN
10.3708	215.76	9												13.1391	292.64	8										65.76	171.12	9		NaN	NaN		29.52	29.54		NaN	NaN		NaN	NaN
11.7851	220.72	9												10.8632	307.52	8										20.59	195.92	10		NaN	NaN		29.75	29.63		NaN	NaN		NaN	NaN
8.48028	245.52	9												13.0599	151.28	8										22.38	143.84	10		NaN	NaN		29.85	29.67		NaN	NaN		NaN	NaN
5.49071	317.44	9												12.748	394.32	8										22.41	240.56	10		NaN	NaN		29.92	30.19		NaN	NaN		NaN	NaN
10.6298	151.28	9												12.2541	404.24	8										26.19	220.72	10		NaN	NaN		30	30.28		NaN	NaN		NaN	NaN
6.86325	176.08	9												14.6426	438.96	8	12.8594	15								27.81	265.36	10		NaN	NaN		30.44	30.9		NaN	NaN		NaN	NaN
5.0777	255.44	9												12.2438	218.24	9										31.87	193.44	10		NaN	NaN		30.67	31.04		NaN	NaN		NaN	NaN
6.03295	178.56	9												12.4095	215.76	9										34.78	327.36	10		NaN	NaN		30.8	31.09		NaN	NaN		NaN	NaN
8.02982	176.08	9												9.23889	280.24	9										37.73	173.6	10		NaN	NaN		30.86	31.12		NaN	NaN		NaN	NaN
6.52216	181.04	10												7.3138	381.92	9										40.58	183.52	10		NaN	NaN		31.4	31.19		NaN	NaN		NaN	NaN
11.1437	233.12	10												12.7927	136.4	9										57.35	190.96	10		NaN	NaN		32.1	31.23		NaN	NaN		NaN	NaN
9.50239	126.48	10												9.04714	679.52	9														NaN	NaN		32.25	31.26		NaN	NaN		NaN	NaN
8.02481	153.76	10												8.60505	245.52	9														NaN	NaN		32.62	31.32		NaN	NaN		NaN	NaN
7.82847	213.28	10												8.80349	176.08	9														NaN	NaN		32.99	31.51		NaN	NaN		NaN	NaN
8.16912	96.72	10												11.0845	176.08	9	10.171	9												NaN	NaN		33.34	31.87		NaN	NaN		NaN	NaN
9.03168	148.8	10												9.48506	181.04	10														NaN	NaN		34.57	31.91		NaN	NaN		NaN	NaN
8.584	166.16	10												11.4867	228.16	10														NaN	NaN		34.85	31.98		NaN	NaN		NaN	NaN
7.32354	240.56	10												11.1355	158.72	10														NaN	NaN		36.61	32.53		NaN	NaN		NaN	NaN
7.97015	109.12	10												9.26757	282.72	10														NaN	NaN		37.45	32.67		NaN	NaN		NaN	NaN
7.44605	195.92	10												9.9827	252.96	10														NaN	NaN		37.6	33.83		NaN	NaN		NaN	NaN
5.95207	257.92	10												12.1604	203.36	10														NaN	NaN		38.13	34.04		NaN	NaN		NaN	NaN
7.13172	275.28	10												9.66484	210.8	10														NaN	NaN		38.5	34.08		NaN	NaN		NaN	NaN
9.05096	178.56	10												8.38344	347.2	10														NaN	NaN		38.63	34.73		NaN	NaN		NaN	NaN
7.47175	121.52	10												7.35625	302.56	10														NaN	NaN		39.23	35.28		NaN	NaN		NaN	NaN
														9.83156	424.08	10														NaN	NaN		39.86	35.63		NaN	NaN		NaN	NaN
														9.37172	233.12	10														NaN	NaN		42.52	37.05		NaN	NaN		NaN	NaN
														8.0531	193.44	10														NaN	NaN		42.52	37.07		NaN	NaN		NaN	NaN
					6.811									10.0435	272.8	10														NaN	NaN		42.58	37.96		NaN	NaN		NaN	NaN
					8.93557									10.9919	171.12	10														NaN	NaN		43.51	38.07		NaN	NaN		NaN	NaN
					7.68121									10.1062	290.16	10	9.82136	15												NaN	NaN		44.17	38.22		NaN	NaN		NaN	NaN
					7.30693																									NaN	NaN		45.87	40.5		NaN	NaN		NaN	NaN
					7.55954																									NaN	NaN		NaN	40.58		NaN	NaN		NaN	NaN
					6.80192																									NaN	NaN		NaN	40.67		NaN	NaN		NaN	NaN
					6.47856																									NaN	NaN		NaN	40.9		NaN	NaN		NaN	NaN
					7.07036																									NaN	NaN		NaN	41.64		NaN	NaN		NaN	NaN
					6.91542																									NaN	NaN		NaN	42.47		NaN	NaN		NaN	NaN
					6.07447																									NaN	NaN		NaN	43.76		NaN	NaN		NaN	NaN
					5.588																									NaN	NaN		NaN	43.99		NaN	NaN		NaN	NaN
					8.68104																									NaN	NaN		NaN	47.47		NaN	NaN		NaN	NaN
					6.35354																									NaN	NaN		NaN	47.88		NaN	NaN		NaN	NaN
					3.86112																									NaN	NaN		NaN	48.4		NaN	NaN		NaN	NaN
					5.24179																									NaN	NaN		NaN	50.92		NaN	NaN		NaN	NaN
					5.04789																									NaN	NaN		NaN	51.06		NaN	NaN		NaN	NaN
					4.66241																									NaN	NaN		NaN	NaN		NaN	NaN		NaN	NaN
					6.75086																									NaN	NaN		NaN	NaN		NaN	NaN		NaN	NaN
					6.11144
					4.2732
					3.89131
					5.99903
					5.35319
					6.07026
					6.01985
					8.01527
					5.44938
					7.1374
					3.99556
					4.06705
					5.97407
					7.84576
					13.42
					13.72
					13.74
					10.0231
					8.02959
					7.22033
					7.52559
					6.895
					6.7631
					7.55
					7.49748
					5.99477
					7.89754
					4.39374
					5.55504
					3.60786
					6.00005
					6.7484
					5.336
					4.94411
					5.44133
					4.41823
					4.62184
					6.90552
					6.73318
					7.75151
					5.28391
					4.87887
					5.73112
					5.74535
					6.19862
					7.16845
					6.26927
					7.02396
					6.54483
					6.41945
					6.71983
					6.95373
					6.11137
					6.63002
					6.44377
					7.32741
					5.84558
					5.93435
					6.26509
					6.91977
					5.80903
					5.64403
					5.76304
					6.09229
					7.08558
					6.37858
					7.16511
					6.20871
					6.21487
					13.9
					13.05
					13.77
					14.49
					14.63
					14.97
					7.16029
					3.12556
					3.691
					7.51738
					5.77111
					4.84952
					4.28855
					9.29271
					11.82
					14.69
					4.29785
					3.6008
					3.29777
					3.444
					3.09875
					3.45729
					4.17114
					3.788
					4.42522
					3.4125
					3.80726
					3.12027
					5.37248
					3.169
					3.78917
					4.03343
					10.0599
					6.88858
					3.13133
					3.72117
					6.16478
					3.63325
					3.15148
					3.08505
					3.542
					3.734
					3.87333
					4.35406
					4.20133
					3.51233
					4.44814
					4.2195
					3.7298
					5.12174
					4.30117
					5.86771
					14.94
					6.45862
					7.70824
					5.512
					5.43283
					6.78729
					8.4568
					8.76055
					7.313
					4.05465
					6.22775
					14.89
					10.4737
					10.1147
					9.14658
					6.5718
					11.3393
					8.035
					9.28243
					12.0303
					7.29067
					7.91867
					10.2664
					11.3581
					7.3426
					11.7127
					10.3056
					7.92438
					9.26235
					8.95305
					10.9751
					9.9569
					9.57432
					10.9798
					12.381
					10.7085
					8.55571
					11.99
					12.7139
					8.49796
					13.4258
					10.3704
					11.4617
					11.3718
					11.9232
					10.2315
					7.12075
					13.2976
					8.93678
					13.0243
					10.2996
					10.7472
					12.1453
					12.2414
					9.28353
					10.3708
					11.7851
					8.48028
					5.49071
					10.6298
					6.86325
					5.0777
					6.03295
					8.02982
					6.52216
					11.1437
					9.50239
					8.02481
					7.82847
					8.16912
					9.03168
					8.584
					7.32354
					7.97015
					7.44605
					5.95207
					7.13172
					9.05096
					7.47175
					17.7
					19.9
					15.44
					15.97
					16.63
					16.91
					16.99
					17.28
					17.45
					17.59
					18.17
					18.81
					19.86
					15.2
					15.28
					16.84
					17.55
					17.63
					17.64
					17.66
					17.81
					18.55
					16.02
					16.34
					17.26
					17.52
					19.18
					15.06
					15.68
					16.01
					16.21
					17.18
					18.09
					18.72
					19.23
					19.78
					17.3
					19.3
					15.26
					15.28
					15.37
					15.78
					16.35
					16.78
					17.13
					18.01
					18.65
					18.76
					18.97
					19.65
					20
					19.76
					18.29
					19.43
					19.55
					18.38
					18.32
					18.67
					18.89
					28.4
					37.6
					48.5
					20.51
					21.99
					22.21
					22.61
					24.22
					24.44
					25.63
					26.62
					27.32
					27.33
					28.95
					29.52
					29.89
					29.92
					30.44
					32.63
					32.85
					33.48
					34.36
					36.94
					38.13
					38.63
					39.23
					39.48
					39.57
					39.86
					42.52
					44.34
					45.02
					45.05
					45.87
					62.37
					96.39
					30.8
					31.4
					20.27
					20.86
					21.08
					21.99
					22.43
					24.63
					24.66
					25.64
					28.99
					29.13
					29.75
					30.67
					30.86
					32.25
					33.34
					34.57
					35.27
					42.58
					20.9
					32.7
					20.52
					20.64
					21.64
					21.89
					22.21
					22.35
					22.41
					22.74
					23.01
					23.89
					25.11
					26.18
					26.45
					27.84
					29.85
					30.16
					32.57
					33.64
					41.79
					44.17
					48.86
					52.52
					64.75
					66.53
					66.57
					24.1
					28.2
					28.3
					45.2
					20.79
					22.42
					22.72
					23.04
					23.06
					23.18
					24.97
					25.86
					26.59
					26.99
					27.91
					28.08
					29.28
					29.64
					31.39
					32.43
					32.47
					37.86
					38.05
					42.05
					42.52
					43.64
					30
					20.23
					20.36
					20.61
					21.51
					23.08
					23.86
					25.17
					25.87
					38.41
					47.73
					20.7
					24.1
					33.6
					20.92
					21.33
					22.75
					22.98
					23.89
					24.82
					25.83
					26.71
					32.59
					39.06
					24.7
					20.81
					22.38
					23.35
					24.28
					34.2
					21.39
					21.73
					22.04
					23.94
					24.25
					25.64
					26.37
					26.46
					27.71
					30.75
					31.36
					43.51
					21.2
					29.3
					32.1
					38.5
					55.7
					136.7
					20.39
					21.21
					22.82
					23.34
					23.89
					27.44
					32.25
					32.99
					34.85
					36.61
					37.45
					38.98
					64.08
					23.5
					38.9
					20.57
					22.46
					23.29
					24.24
					32.62
					37.04
					38.97
					40.46
					57.75
[truncated: 13 more columns]
